# Supplementary material for: Characterization of Gold Nanorods Conjugated with Synthetic Glycopolymers Using an Analytical Approach Based on spICP-SFMS and EAF4-MALS
Source: Nanomaterials (Basel). 2021 Oct 15;11(10):2720. doi: 10.3390/nano11102720 (PMC8539460; doi:10.3390/nano11102720)
Supplement: Supplementary file 1 [file nanomaterials-11-02720-s001.zip]

Archive with 1 entries (1 files):
- nanomaterials-1408812-supplementary.pdf
